# Supplementary material for: Regulation of TIR-1/SARM-1 by miR-71 Protects Dopaminergic Neurons in a C. elegans Model of LRRK2-Induced Parkinson’s Disease
Source: Int J Mol Sci. 2024 Aug 13;25(16):8795. doi: 10.3390/ijms25168795 (PMC11354575; doi:10.3390/ijms25168795)
Supplement: Supplementary file 1 [file ijms-25-08795-s001.zip]

Archive with 1 entries (1 files):
- ijms-3068157-supplementary.pdf
